# Supplementary material for: Bioinformatic analysis of structures and encoding genes of Escherichia coli surface polysaccharides sheds light on the heterologous biosynthesis of glycans
Source: BMC Genomics. 2023 Apr 4;24:168. doi: 10.1186/s12864-023-09269-6 (PMC10072801; doi:10.1186/s12864-023-09269-6)
Supplement: Supplementary file 2 — Additional file 2: Supplementary table 1. [file 12864_2023_9269_MOESM2_ESM.xlsx]

## Sheet: original
Table S1 Annotation of GTs before genome sequence recombination.
GeneID	Glycosyltransferase name	Position	glycosidic linkage	Donor	Acceptor	Annotation	GT Name	GT Family
gene_00087	cell division protein FtsW	102796-104034	none	none	none	glycosyltransferase	NCTC13635_05086 (FtsW)	GT28
gene_00088	UDP-N-acetylglucosamine--N-acetylmuramyl-(pentapeptide) pyrophosphoryl-undecaprenol N-acetylglucosamine transferase	104037-105104	none	none	none	glycosyltransferase	A0259_04285 (MurG)	GT28
gene_00146	penicillin-binding protein 1B	168999-171533	none	none	none	glycosyltransferase	USML2_00275 (MrcB)	GT51
gene_00179	lipid-A-disaccharide synthase	207617-208765	none	none	none	glycosyltransferase	CJU63_00970	GT19
gene_00240	weiX	272520-273656	α-D-Glc-(1->3)-D-GlcNAc6Ac	α-D-Glc	α-D-GlcNAc6Ac	glycosyltransferase	weiX	none
gene_00416	hypothetical protein BE962_18005	449066-450262	none	none	none	glycosyltransferase	BE962_18005	GT2
gene_00579	wetP	624072-624449	α-D-GlcNAc-(1->4)-D-Gal	α-D-GlcNAc	β-D-Gal	glycosyltransferase	wetP	none
gene_00588	phage adsorption protein NrfB	634106-636343	none	none	none	glycosyltransferase	E5M00_10810 (NrfB)	GT2
gene_00600	werS	650442-651596	none	none	none	glycosyltransferase	werS	none
gene_00601	wekV	651606-652637	α-D-GlcNAc-(1->4)-D-GalNAc	α-D-GlcNAc	α-D-GalNAc	glycosyltransferase	wekV	none
gene_00604	werR	654238-656454	none	none	none	glycosyltransferase	werR	none
gene_00609	werT	660963-663044	none	none	none	glycosyltransferase	werT	none
gene_00694	glutamate/aspartate ABC transporter substrate-binding protein	747849-748664	none	none	none	glycosyltransferase	AM461_08755 (fragment)	GT4
gene_00744	weiX	797195-797434	α-D-Glc-(1->3)-D-GlcNAc6Ac	α-D-Glc	α-D-GlcNAc6Ac	glycosyltransferase	weiX	none
gene_00745	weiX	797668-798711	α-D-Glc-(1->3)-D-GlcNAc6Ac	α-D-Glc	α-D-GlcNAc6Ac	glycosyltransferase	weiX	none
gene_00746	weiX	798842-799603	α-D-Glc-(1->3)-D-GlcNAc6Ac	α-D-Glc	α-D-GlcNAc6Ac	glycosyltransferase	weiX	none
gene_00765	succinate dehydrogenase iron-sulfur subunit	818439-819155	none	none	none	glycosyltransferase	A4R40_07190 (SdhB)	GT51
gene_01062	poly-beta-1,6 N-acetyl-D-glucosamine synthase	1146586-1147911	none	none	none	glycosyltransferase	CEJ55_13855 (PgaC)	GT2
gene_01087	glucosyltransferase MdoH	1170777-1173290	none	none	none	glycosyltransferase	A0259_09385	GT2
gene_01124	hypothetical protein AV74_22720	1206679-1207200	none	none	none	glycosyltransferase	AV74_30690 (fragment)	GT35
gene_01295	wetP	1378923-1379300	α-D-GlcNAc-(1->4)-D-Gal	α-D-GlcNAc	β-D-Gal	glycosyltransferase	wetP	none
gene_01371	pyruvate-flavodoxin oxidoreductase	1457262-1460786	none	none	none	glycosyltransferase	AV71_24660	GT2
gene_01454	weiX	1554952-1556088	α-D-Glc-(1->3)-D-GlcNAc6Ac	α-D-Glc	α-D-GlcNAc6Ac	glycosyltransferase	weiX	none
gene_01578	wetP	1686298-1686591	α-D-GlcNAc-(1->4)-D-Gal	α-D-GlcNAc	β-D-Gal	glycosyltransferase	wetP	none
gene_01927	trehalose-6-phosphate synthase	2032484-2033908	none	none	none	glycosyltransferase	A0259_13595	GT20
gene_02047	hypothetical protein RR31_10720	2138865-2139917	none	none	none	glycosyltransferase	RR31_10720	GT0
gene_02062	wetP	2153296-2153673	α-D-GlcNAc-(1->4)-D-Gal	α-D-GlcNAc	β-D-Gal	glycosyltransferase	wetP	none
gene_02091	glycosyl transferase family 1	2176629-2177744	α-D-Man-(1->3)-α-D-GlcNAc-PP-Und	GDP-α-Man	α-D-GlcNAc-PP-Und	glycosyltransferase	RR31_10960	GT4
gene_02092	wbdB	2177754-2178899	none	none	none	glycosyltransferase	wbdB	none
gene_02093	mannosyltransferase	2178946-2181468	α-D-Man-(1->3)-α-D-Man-(1->3)-α-D-Man-(1->2)-α-D-Man-(1->2)-α-D-Man-(1->3)-α-D-Man-(1->3)-α-D-Man-(1->3)-α-D-GlcNAc-PP-Und	GDP-α-D-Man	α-D-Man-(1->3)-α-D-Man-(1->3)-α-D-Man-(1->3)-α-D-GlcNAc-PP-Und	glycosyltransferase	CV83915_04260	GT4
gene_02098	wetP	2186774-2187151	α-D-GlcNAc-(1->4)-D-Gal	α-D-GlcNAc	β-D-Gal	glycosyltransferase	wetP	none
gene_02105	wetP	2192858-2193235	α-D-GlcNAc-(1->4)-D-Gal	α-D-GlcNAc	β-D-Gal	glycosyltransferase	wetP	none
gene_02108	wetP	2195217-2195594	α-D-GlcNAc-(1->4)-D-Gal	α-D-GlcNAc	β-D-Gal	glycosyltransferase	wetP	none
gene_02113	glycosyl transferases group 1 family protein	2198152-2199282	none	none	none	glycosyltransferase	CV83915_04242	GT4
gene_02117	glycosyl transferase 2 family protein	2202997-2203917	none	none	none	glycosyltransferase	CV83915_04238 (RfbN)	GT2
gene_02124	wetP	2211791-2212084	α-D-GlcNAc-(1->4)-D-Gal	α-D-GlcNAc	β-D-Gal	glycosyltransferase	wetP	none
gene_02316	undecaprenyl-phosphate 4-deoxy-4-formamido-L-arabinose transferase	2444785-2445306	none	none	none	glycosyltransferase	A8H26_16645	GT2
gene_02317	undecaprenyl-phosphate 4-deoxy-4-formamido-L-arabinose transferase	2445928-2446896	none	none	none	glycosyltransferase	A0259_15090	GT2
gene_02320	undecaprenyl phosphate-alpha-4-amino-4-deoxy-L-arabinose arabinosyl transferase	2449765-2451417	4'-α-L-Ara4N-α-Kdo-(2->4)-α-Kdo-(2->6)-[P4'-α-L-ara4N]-Lip	α-D-Kdo-(2->4)-α-D-Kdo-(2->6)-Lip	4'-α-L-Ara4N	glycosyltransferase	CSC06_3633 (ArnT)	GT83
gene_02582	penicillin-binding protein 1C	2720975-2723248	none	none	none	glycosyltransferase	NCTC9038_01248 (PbpC)	GT51
gene_03014	wetP	3174048-3174425	α-D-GlcNAc-(1->4)-D-Gal	α-D-GlcNAc	β-D-Gal	glycosyltransferase	wetP	none
gene_03021	wetP	3178492-3178869	α-D-GlcNAc-(1->4)-D-Gal	α-D-GlcNAc	β-D-Gal	glycosyltransferase	wetP	none
gene_03169	wetP	3330847-3331224	α-D-GlcNAc-(1->4)-D-Gal	α-D-GlcNAc	β-D-Gal	glycosyltransferase	wetP	none
gene_03240	monofunctional biosynthetic peptidoglycan transglycosylase	3395905-3396633	none	none	none	glycosyltransferase	A0259_19790 (MtgA)	GT51
gene_03271	hypothetical protein AV75_30000	3431999-3432223	none	none	none	glycosyltransferase	AV75_30000 (fragment)	GT2
gene_03294	wetP	3459067-3459444	α-D-GlcNAc-(1->4)-D-Gal	α-D-GlcNAc	β-D-Gal	glycosyltransferase	wetP	none
gene_03425	carboxypeptidase/penicillin-binding protein 1A	3563272-3565824	none	none	none	glycosyltransferase	USML2_06430 (MrcA)	GT51
gene_03445	hypothetical protein AV71_29200	3589287-3589622	none	none	none	glycosyltransferase	AV71_29200 (fragment)	GT4
gene_03446	maltodextrin phosphorylase	3590481-3592874	none	none	none	glycosyltransferase	CEJ55_04250	GT35
gene_03456	glycogen phosphorylase	3604536-3606983	none	none	none	glycosyltransferase	A0259_20905	GT35
gene_03457	starch synthase	3607002-3608435	none	none	none	glycosyltransferase	A0259_20910 (GlgA)	GT5
gene_03458	Glucose-1-phosphate adenylyltransferase	3608435-3609703	none	none	none	glycosyltransferase	NCTC12419_00456 (GlgC) (fragment)	GT5
gene_03511	weiX	3664003-3665139	α-D-Glc-(1->3)-D-GlcNAc6Ac	α-D-Glc	α-D-GlcNAc6Ac	glycosyltransferase	weiX	none
gene_03560	cellulose synthase catalytic subunit	3728695-3730998	none	none	none	glycosyltransferase	AKN41_3848	GT2
gene_03561	cellulose synthase catalytic subunit	3731045-3733663	none	none	none	glycosyltransferase	A0259_21450 (BcsA)	GT2
gene_03654	glycosyl transferase	3837408-3838442	none	none	none	glycosyltransferase	RR31_18960	GT2
gene_03659	ADP-heptose--LPS heptosyltransferase	3843292-3844338	none	none	none	glycosyltransferase	A4R39_13285	GT9
gene_03660	ADP-heptose--LPS heptosyltransferase	3844342-3845334	none	none	none	glycosyltransferase	RR31_18990	GT9
gene_03662	lipopolysaccharide 1,2-N-acetylglucosaminetransferase	3846575-3847717	none	none	none	glycosyltransferase	RR31_19000	GT4
gene_03663	glucosyltransferase	3847726-3848739	none	none	none	glycosyltransferase	RR31_19005	GT8
gene_03665	lipopolysaccharide 1,3-galactosyltransferase	3849497-3850504	none	none	none	glycosyltransferase	RR31_19015	GT8
gene_03667	glucosyltransferase I RfaG	3851337-3852461	none	none	none	glycosyltransferase	RR31_19025	GT4
gene_03668	lipopolysaccharide core heptosyltransferase RfaQ	3852458-3853516	none	none	none	glycosyltransferase	B9W17_02900	GT9
gene_03669	3-deoxy-D-manno-octulosonic acid transferase	3853929-3855206	α-Kdo-(2->6)-Lip	CMP-β-Kdo	Lip	glycosyltransferase	RR31_19035	GT30
gene_03773	F0F1 ATP synthase subunit alpha	3965080-3966621	none	none	none	glycosyltransferase	ERL60_22080 (AtpA)	GT4
gene_03828	4-alpha-L-fucosyltransferase	4024293-4025372	none	none	none	glycosyltransferase	BSG21_20385	GT56
gene_03829	4-alpha-l-fucosyltransferase	4025369-4026721	none	none	none	glycosyltransferase	TDP-Fuc4NAc:lipid II Fuc4NAc transferase (RffT;WecF;YifM;B4404;B4405;EO53_21580)	GT56
gene_03830	lipopolysaccharide N-acetylmannosaminouronosyltransferase	4026724-4027464	β-D-ManNAcA-(1->4)-α-D-GlcNac-PP-Und	UDP-α-D-ManNAcA	α-D-GlcNAc-PP-Und	glycosyltransferase	E5M00_25530 (RffM)	GT26
gene_04411	wetP	4636171-4636446	α-D-GlcNAc-(1->4)-D-Gal	α-D-GlcNAc	β-D-Gal	glycosyltransferase	wetP	none
gene_04412	wetP	4636447-4636656	α-D-GlcNAc-(1->4)-D-Gal	α-D-GlcNAc	β-D-Gal	glycosyltransferase	wetP	none
gene_04485	wetP	4705081-4705356	α-D-GlcNAc-(1->4)-D-Gal	α-D-GlcNAc	β-D-Gal	glycosyltransferase	wetP	none
gene_04486	wetP	4705357-4705566	α-D-GlcNAc-(1->4)-D-Gal	α-D-GlcNAc	β-D-Gal	glycosyltransferase	wetP	none
gene_04495	wetP	4714383-4714760	α-D-GlcNAc-(1->4)-D-Gal	α-D-GlcNAc	β-D-Gal	glycosyltransferase	wetP	none
gene_04548	wetP	5450-5794	α-D-GlcNAc-(1->4)-D-Gal	α-D-GlcNAc	β-D-Gal	glycosyltransferase	wetP	none
gene_04620	wetP	66741-67040	α-D-GlcNAc-(1->4)-D-Gal	α-D-GlcNAc	β-D-Gal	glycosyltransferase	wetP	none
gene_04635	wetP	77430-77807	α-D-GlcNAc-(1->4)-D-Gal	α-D-GlcNAc	β-D-Gal	glycosyltransferase	wetP	none
gene_04639	glycogen synthase	80780-80998	none	none	none	glycosyltransferase	AKN40_2529 (fragment)	GT5
gene_04648	wetP	89546-89923	α-D-GlcNAc-(1->4)-D-Gal	α-D-GlcNAc	β-D-Gal	glycosyltransferase	wetP	none
gene_04657	wetP	95542-95919	α-D-GlcNAc-(1->4)-D-Gal	α-D-GlcNAc	β-D-Gal	glycosyltransferase	wetP	none
gene_04689	wetP	121998-122375	α-D-GlcNAc-(1->4)-D-Gal	α-D-GlcNAc	β-D-Gal	glycosyltransferase	wetP	none
gene_04711	wetP	140360-140737	α-D-GlcNAc-(1->4)-D-Gal	α-D-GlcNAc	β-D-Gal	glycosyltransferase	wetP	none
gene_04876	wetP	134316-134693	α-D-GlcNAc-(1->4)-D-Gal	α-D-GlcNAc	β-D-Gal	glycosyltransferase	wetP	none
