# Supplementary material for: Bioinformatic analysis of structures and encoding genes of Escherichia coli surface polysaccharides sheds light on the heterologous biosynthesis of glycans
Source: BMC Genomics. 2023 Apr 4;24:168. doi: 10.1186/s12864-023-09269-6 (PMC10072801; doi:10.1186/s12864-023-09269-6)
Supplement: Supplementary file 3 — Additional file 3: Supplementary table 2. [file 12864_2023_9269_MOESM3_ESM.xlsx]

## Sheet: random
Table S2 Annotation of GTs after genome sequence recombination.
GeneID	Glycosyltransferase name	Position	glycosidic linkage	Donor	Acceptor	Annotation	GT Name	GT Family
gene_00031	trehalose-6-phosphate synthase	32484-33908	none	none	none	glycosyltransferase	A0259_13595	GT20
gene_00151	hypothetical protein RR31_10720	138865-139917	none	none	none	glycosyltransferase	RR31_10720	GT0
gene_00166	wetP	153296-153673	α-D-GlcNAc-(1->4)-D-Gal	α-D-GlcNAc	β-D-Gal	glycosyltransferase	wetP	none
gene_00195	glycosyl transferase family 1	176629-177744	α-D-Man-(1->3)-α-D-GlcNAc-PP-Und	GDP-α-Man	α-D-GlcNAc-PP-Und	glycosyltransferase	RR31_10960	GT4
gene_00196	wbdB	177754-178899	none	none	none	glycosyltransferase	wbdB	none
gene_00197	mannosyltransferase	178946-181468	α-D-Man-(1->3)-α-D-Man-(1->3)-α-D-Man-(1->2)-α-D-Man-(1->2)-α-D-Man-(1->3)-α-D-Man-(1->3)-α-D-Man-(1->3)-α-D-GlcNAc-PP-Und	GDP-α-D-Man	α-D-Man-(1->3)-α-D-Man-(1->3)-α-D-Man-(1->3)-α-D-GlcNAc-PP-Und	glycosyltransferase	CV83915_04260	GT4
gene_00202	wetP	186774-187151	α-D-GlcNAc-(1->4)-D-Gal	α-D-GlcNAc	β-D-Gal	glycosyltransferase	wetP	none
gene_00209	wetP	192858-193235	α-D-GlcNAc-(1->4)-D-Gal	α-D-GlcNAc	β-D-Gal	glycosyltransferase	wetP	none
gene_00212	wetP	195217-195594	α-D-GlcNAc-(1->4)-D-Gal	α-D-GlcNAc	β-D-Gal	glycosyltransferase	wetP	none
gene_00218	glycosyl transferases group 1 family protein	198152-199282	none	none	none	glycosyltransferase	CV83915_04242	GT4
gene_00222	glycosyl transferase 2 family protein	202997-203917	none	none	none	glycosyltransferase	CV83915_04238 (RfbN)	GT2
gene_00229	wetP	211791-212084	α-D-GlcNAc-(1->4)-D-Gal	α-D-GlcNAc	β-D-Gal	glycosyltransferase	wetP	none
gene_00554	wetP	574048-574425	α-D-GlcNAc-(1->4)-D-Gal	α-D-GlcNAc	β-D-Gal	glycosyltransferase	wetP	none
gene_00561	wetP	578492-578869	α-D-GlcNAc-(1->4)-D-Gal	α-D-GlcNAc	β-D-Gal	glycosyltransferase	wetP	none
gene_00594	lipid-A-disaccharide synthase	607617-608765	none	none	none	glycosyltransferase	CJU63_00970	GT19
gene_00655	weiX	672520-673656	α-D-Glc-(1->3)-D-GlcNAc6Ac	α-D-Glc	α-D-GlcNAc6Ac	glycosyltransferase	weiX	none
gene_00843	pyruvate-flavodoxin oxidoreductase	857262-860786	none	none	none	glycosyltransferase	AV71_24660	GT2
gene_00926	weiX	954952-956088	α-D-Glc-(1->3)-D-GlcNAc6Ac	α-D-Glc	α-D-GlcNAc6Ac	glycosyltransferase	weiX	none
gene_01244	cell division protein FtsW	1302796-1304034	none	none	none	glycosyltransferase	NCTC13635_05086 (FtsW)	GT28
gene_01245	UDP-N-acetylglucosamine--N-acetylmuramyl-(pentapeptide) pyrophosphoryl-undecaprenol N-acetylglucosamine transferase	1304037-1305104	none	none	none	glycosyltransferase	A0259_04285 (MurG)	GT28
gene_01303	penicillin-binding protein 1B	1368999-1371533	none	none	none	glycosyltransferase	USML2_00275 (MrcB)	GT51
gene_01356	hypothetical protein AV75_30000	1431999-1432223	none	none	none	glycosyltransferase	AV75_30000 (fragment)	GT2
gene_01379	wetP	1459067-1459444	α-D-GlcNAc-(1->4)-D-Gal	α-D-GlcNAc	β-D-Gal	glycosyltransferase	wetP	none
gene_01510	carboxypeptidase/penicillin-binding protein 1A	1563272-1565824	none	none	none	glycosyltransferase	USML2_06430 (MrcA)	GT51
gene_01530	hypothetical protein AV71_29200	1589287-1589622	none	none	none	glycosyltransferase	AV71_29200 (fragment)	GT4
gene_01531	maltodextrin phosphorylase	1590481-1592874	none	none	none	glycosyltransferase	CEJ55_04250	GT35
gene_01762	glycosyl transferase	1837408-1838442	none	none	none	glycosyltransferase	RR31_18960	GT2
gene_01767	ADP-heptose--LPS heptosyltransferase	1843292-1844338	none	none	none	glycosyltransferase	A4R39_13285	GT9
gene_01768	ADP-heptose--LPS heptosyltransferase	1844342-1845334	none	none	none	glycosyltransferase	RR31_18990	GT9
gene_01770	lipopolysaccharide 1,2-N-acetylglucosaminetransferase	1846575-1847717	none	none	none	glycosyltransferase	RR31_19000	GT4
gene_01771	glucosyltransferase	1847726-1848739	none	none	none	glycosyltransferase	RR31_19005	GT8
gene_01773	lipopolysaccharide 1,3-galactosyltransferase	1849497-1850504	none	none	none	glycosyltransferase	RR31_19015	GT8
gene_01775	glucosyltransferase I RfaG	1851337-1852461	none	none	none	glycosyltransferase	RR31_19025	GT4
gene_01776	lipopolysaccharide core heptosyltransferase RfaQ	1852458-1853516	none	none	none	glycosyltransferase	B9W17_02900	GT9
gene_01777	3-deoxy-D-manno-octulosonic acid transferase	1853929-1855206	α-Kdo-(2->6)-Lip	CMP-β-Kdo	Lip	glycosyltransferase	RR31_19035	GT30
gene_01881	F0F1 ATP synthase subunit alpha	1965080-1966621	none	none	none	glycosyltransferase	ERL60_22080 (AtpA)	GT4
gene_02044	poly-beta-1,6 N-acetyl-D-glucosamine synthase	2146586-2147911	none	none	none	glycosyltransferase	CEJ55_13855 (PgaC)	GT2
gene_02069	glucosyltransferase MdoH	2170777-2173290	none	none	none	glycosyltransferase	A0259_09385	GT2
gene_02139	wetP	2236171-2236446	α-D-GlcNAc-(1->4)-D-Gal	α-D-GlcNAc	β-D-Gal	glycosyltransferase	wetP	none
gene_02140	wetP	2236447-2236656	α-D-GlcNAc-(1->4)-D-Gal	α-D-GlcNAc	β-D-Gal	glycosyltransferase	wetP	none
gene_02213	wetP	2305081-2305356	α-D-GlcNAc-(1->4)-D-Gal	α-D-GlcNAc	β-D-Gal	glycosyltransferase	wetP	none
gene_02214	wetP	2305357-2305566	α-D-GlcNAc-(1->4)-D-Gal	α-D-GlcNAc	β-D-Gal	glycosyltransferase	wetP	none
gene_02223	wetP	2314383-2314760	α-D-GlcNAc-(1->4)-D-Gal	α-D-GlcNAc	β-D-Gal	glycosyltransferase	wetP	none
gene_02294	4-alpha-L-fucosyltransferase	2385305-2386384	none	none	none	glycosyltransferase	BSG21_20385	GT56
gene_02295	4-alpha-l-fucosyltransferase	2386381-2387733	none	none	none	glycosyltransferase	TDP-Fuc4NAc:lipid II Fuc4NAc transferase (RffT;WecF;YifM;B4404;B4405;EO53_21580)	GT56
gene_02296	lipopolysaccharide N-acetylmannosaminouronosyltransferase	2387736-2388476	β-D-ManNAcA-(1->4)-α-D-GlcNac-PP-Und	UDP-α-D-ManNAcA	α-D-GlcNAc-PP-Und	glycosyltransferase	E5M00_25530 (RffM)	GT26
gene_02849	hypothetical protein AV74_22720	2967691-2968212	none	none	none	glycosyltransferase	AV74_30690 (fragment)	GT35
gene_03020	wetP	3139935-3140312	α-D-GlcNAc-(1->4)-D-Gal	α-D-GlcNAc	β-D-Gal	glycosyltransferase	wetP	none
gene_03165	wetP	3291859-3292236	α-D-GlcNAc-(1->4)-D-Gal	α-D-GlcNAc	β-D-Gal	glycosyltransferase	wetP	none
gene_03236	monofunctional biosynthetic peptidoglycan transglycosylase	3356917-3357645	none	none	none	glycosyltransferase	A0259_19790 (MtgA)	GT51
gene_03245	glycogen phosphorylase	3365548-3367995	none	none	none	glycosyltransferase	A0259_20905	GT35
gene_03246	starch synthase	3368014-3369447	none	none	none	glycosyltransferase	A0259_20910 (GlgA)	GT5
gene_03247	Glucose-1-phosphate adenylyltransferase	3369447-3370715	none	none	none	glycosyltransferase	NCTC12419_00456 (GlgC) (fragment)	GT5
gene_03300	weiX	3425015-3426151	α-D-Glc-(1->3)-D-GlcNAc6Ac	α-D-Glc	α-D-GlcNAc6Ac	glycosyltransferase	weiX	none
gene_03349	cellulose synthase catalytic subunit	3489707-3492010	none	none	none	glycosyltransferase	AKN41_3848	GT2
gene_03350	cellulose synthase catalytic subunit	3492057-3494675	none	none	none	glycosyltransferase	A0259_21450 (BcsA)	GT2
gene_03534	penicillin-binding protein 1C	3681987-3684260	none	none	none	glycosyltransferase	NCTC9038_01248 (PbpC)	GT51
gene_03618	succinate dehydrogenase iron-sulfur subunit	3779451-3780167	none	none	none	glycosyltransferase	A4R40_07190 (SdhB)	GT51
gene_03812	wetP	3985084-3985461	α-D-GlcNAc-(1->4)-D-Gal	α-D-GlcNAc	β-D-Gal	glycosyltransferase	wetP	none
gene_03821	phage adsorption protein NrfB	3995118-3997355	none	none	none	glycosyltransferase	E5M00_10810 (NrfB)	GT2
gene_03833	werS	4011454-4012608	none	none	none	glycosyltransferase	werS	none
gene_03834	wekV	4012618-4013649	α-D-GlcNAc-(1->4)-D-GalNAc	α-D-GlcNAc	α-D-GalNAc	glycosyltransferase	wekV	none
gene_03837	werR	4015250-4017466	none	none	none	glycosyltransferase	werR	none
gene_03842	werT	4021975-4024056	none	none	none	glycosyltransferase	werT	none
gene_03927	glutamate/aspartate ABC transporter substrate-binding protein	4108861-4109676	none	none	none	glycosyltransferase	AM461_08755 (fragment)	GT4
gene_03977	weiX	4158207-4158446	α-D-Glc-(1->3)-D-GlcNAc6Ac	α-D-Glc	α-D-GlcNAc6Ac	glycosyltransferase	weiX	none
gene_03978	weiX	4158680-4159723	α-D-Glc-(1->3)-D-GlcNAc6Ac	α-D-Glc	α-D-GlcNAc6Ac	glycosyltransferase	weiX	none
gene_03979	weiX	4159854-4160615	α-D-Glc-(1->3)-D-GlcNAc6Ac	α-D-Glc	α-D-GlcNAc6Ac	glycosyltransferase	weiX	none
gene_04067	wetP	4247310-4247603	α-D-GlcNAc-(1->4)-D-Gal	α-D-GlcNAc	β-D-Gal	glycosyltransferase	wetP	none
gene_04232	hypothetical protein BE962_18005	4410078-4411274	none	none	none	glycosyltransferase	BE962_18005	GT2
gene_04407	undecaprenyl-phosphate 4-deoxy-4-formamido-L-arabinose transferase	4605797-4606318	none	none	none	glycosyltransferase	A8H26_16645	GT2
gene_04408	undecaprenyl-phosphate 4-deoxy-4-formamido-L-arabinose transferase	4606940-4607908	none	none	none	glycosyltransferase	A0259_15090	GT2
gene_04411	undecaprenyl phosphate-alpha-4-amino-4-deoxy-L-arabinose arabinosyl transferase	4610777-4612429	4'-α-L-Ara4N-α-Kdo-(2->4)-α-Kdo-(2->6)-[P4'-α-L-ara4N]-Lip	α-D-Kdo-(2->4)-α-D-Kdo-(2->6)-Lip	4'-α-L-Ara4N	glycosyltransferase	CSC06_3633 (ArnT)	GT83
gene_04558	wetP	5450-5794	α-D-GlcNAc-(1->4)-D-Gal	α-D-GlcNAc	β-D-Gal	glycosyltransferase	wetP	none
gene_04630	wetP	66741-67040	α-D-GlcNAc-(1->4)-D-Gal	α-D-GlcNAc	β-D-Gal	glycosyltransferase	wetP	none
gene_04645	wetP	77430-77807	α-D-GlcNAc-(1->4)-D-Gal	α-D-GlcNAc	β-D-Gal	glycosyltransferase	wetP	none
gene_04649	glycogen synthase	80780-80998	none	none	none	glycosyltransferase	AKN40_2529 (fragment)	GT5
gene_04658	wetP	89546-89923	α-D-GlcNAc-(1->4)-D-Gal	α-D-GlcNAc	β-D-Gal	glycosyltransferase	wetP	none
gene_04667	wetP	95542-95919	α-D-GlcNAc-(1->4)-D-Gal	α-D-GlcNAc	β-D-Gal	glycosyltransferase	wetP	none
gene_04699	wetP	121998-122375	α-D-GlcNAc-(1->4)-D-Gal	α-D-GlcNAc	β-D-Gal	glycosyltransferase	wetP	none
gene_04721	wetP	140360-140737	α-D-GlcNAc-(1->4)-D-Gal	α-D-GlcNAc	β-D-Gal	glycosyltransferase	wetP	none
gene_04886	wetP	134316-134693	α-D-GlcNAc-(1->4)-D-Gal	α-D-GlcNAc	β-D-Gal	glycosyltransferase	wetP	none
