# Supplementary material for: Bioinformatic analysis of structures and encoding genes of Escherichia coli surface polysaccharides sheds light on the heterologous biosynthesis of glycans
Source: BMC Genomics. 2023 Apr 4;24:168. doi: 10.1186/s12864-023-09269-6 (PMC10072801; doi:10.1186/s12864-023-09269-6)
Supplement: Supplementary file 4 — Additional file 4: Supplementary table 3. [file 12864_2023_9269_MOESM4_ESM.xlsx]

## Sheet: name
Table S3 Prediction of potential GTs in Acinetobacter baumannii K09-14 genome sequence.
Submission ID	Gene ID	Enzyme	Position	glycosidic linkage	Donor	Acceptor	Annotation	GT Name	GT Family
20220907101691439y1r6Cn	gene_00143	undecaprenyldiphospho-muramoylpentapeptide beta-N-acetylglucosaminyltransferase	155584-156681	none	none	none	glycosyltransferase	AOT16_00735	GT28
	gene_00167	3-Deoxy-D-manno-octulosonic-acid transferase family protein	184382-185674	α-Kdo-(2->6)-Lip	CMP- β-Kdo	Lip	glycosyltransferase	AB994_2968	GT30
	gene_00288	penicillin-binding protein PBP1a	305134-307689	none	none	none	glycosyltransferase	E1A86_17475 (PonA)	GT51
	gene_00546	glycosyl transferase 2 family protein	557646-558410	none	none	none	glycosyltransferase	AB994_2532	GT2
	gene_00547	glycosyl transferases group 1 family protein	558422-559456	none	none	none	glycosyltransferase	AB994_2531	GT4
	gene_00549	glycosyltransferase 25 family protein	560412-561167	none	none	none	glycosyltransferase	AB994_2529	GT25
	gene_00904	4-amino-4-deoxy-L-arabinose transferase	970405-972051	none	none	none	glycosyltransferase	IOMTU433_0856	GT83
	gene_00906	glycosyl transferase 2 family protein	972441-973421	none	none	none	glycosyltransferase	AB994_2245	GT2
	gene_01007	glycosyltransferase	1076253-1076792	none	none	none	glycosyltransferase	EGX83_10505	GT2
	gene_01009	glycosyl transferase	1078615-1079865	none	none	none	glycosyltransferase	AZE33_15000	GT2
	gene_01258	penicillin-binding protein 1B	1348126-1350522	none	none	none	glycosyltransferase	E1A87_12440 (MrcB)	GT51
	gene_01328	putative glycosyl transferase related protein	1424424-1425068	none	none	none	glycosyltransferase	ABAYE1302	GT2
	gene_01412	biofilm PGA synthesis N-glycosyltransferase PgaC	1511719-1512966	none	none	none	glycosyltransferase	IOMTU433_1380	GT2
	gene_01951	Lipid A disaccharide synthetase	2085475-2086650	none	none	none	glycosyltransferase	BJAB0868_01820	GT19
	gene_02745	monofunctional biosynthetic peptidoglycan transglycosylase	2936000-2936677	none	none	none	glycosyltransferase	CSB70_0711 (MtgA)	GT51
	gene_02794	poly-beta-1,6 N-acetyl-D-glucosamine synthase	2990604-2991863	none	none	none	glycosyltransferase	AB57_1015	GT2
	gene_02941	trehalose-6-phosphate synthase	3144917-3146347	none	none	none	glycosyltransferase	AB57_0854	GT20
	gene_03209	glycosyl transferase	3436415-3437701	none	none	none	glycosyltransferase	BS103_02400	GT4
	gene_03273	glycosyltransferase	3507255-3508355	none	none	none	glycosyltransferase	IOMTU433_3364	GT4
	gene_03623	Glycosyltransferase	3884097-3885155	none	none	none	glycosyltransferase	BJAB0868_00104	GT4
	gene_03624	Glycosyltransferase	3885155-3886231	none	none	none	glycosyltransferase	BJAB0868_00103	GT4
	gene_03626	conserved hypothetical protein; putative polysaccharide biosynthesis protein	3887332-3888273	none	none	none	glycosyltransferase	ABSDF0075	GT52
